# Supplementary material for: Cone-beam breast CT-guided surface location facilitates breast-conserving surgery in breast cancer patients with extensive calcifications: A pilot study
Source: Front Surg. 2023 Feb 9;10:1070868. doi: 10.3389/fsurg.2023.1070868 (PMC9947353; doi:10.3389/fsurg.2023.1070868)
Supplement: Supplementary file 1 [file Table1.xlsx]

## Sheet: Sheet1
Supplemental table 1. Clinicopathological features and surgical outcomes of enrolled patients
Patient number	Age	BMI	Neoadjuvant chemotherapy	Breast density	Maximum Lesion size			Re-excision during BCS	Margin status	Pathology	Nuclear grade of DCIS	Axillary surgery	Lymph node involvement	cosmetic satisfaction
					MG	CBBCT	pathology
1	33	21.3	yes	heterogeneously	51	46	40	no	negative	IDC; DICS	intermediate	ALND	N1	yes
2	48	23.1	no	heterogeneously	50	43	50	no	negative	DCIS	high	SLNB	N0	yes
3	47	22.9	no	heterogeneously	66	45	30	yes	negative	DCIS	low	SLNB	N0	yes
4	49	23.4	no	heterogeneously	31	19	27	no	negative	IDC; DICS	intermediate	ALND	N1	yes
5	27	22.8	no	heterogeneously	48	24	16	no	negative	IDC; DICS	intermediate	SLNB	N0	yes
6	38	17.9	yes	heterogeneously	31	29	30	no	negative	IDC; DICS	high	ALND	N1	yes
7	39	23	no	heterogeneously	30	26	25	no	negative	DCIS	high	SLNB	N0	yes
8	58	22.6	no	extreme	41	25	30	no	negative	DCIS	high	SLNB	N0	yes
9	37	21.8	no	heterogeneously	24	20	25	Yes	negative	IDC; DICS	high	SLNB	N0	yes
10	40	22	no	heterogeneously	27	20	16	no	negative	IDC; DICS	high	SLNB	N0	yes
11	51	23.9	yes	Scattered fibroglandular	32	26	27	no	negative	IDC; DICS	high	ALND	N0	yes
